# Supplementary material for: Halogen as Template to Modulate the Structures of the Nanocage-Based Silver(I)-Thiolate Coordination Polymers
Source: Molecules. 2026 Jan 19;31(2):331. doi: 10.3390/molecules31020331 (PMC12844137; doi:10.3390/molecules31020331)
Supplement: Supplementary file 1 [file molecules-31-00331-s001.zip]

Archive with 1 entries (1 files):
- molecules-4025603-supplementary.pdf
